# Supplementary material for: Structural and mechanistic basis for redox sensing by the cyanobacterial transcription regulator RexT
Source: Commun Biol. 2022 Mar 28;5:275. doi: 10.1038/s42003-022-03226-x (PMC8960804; doi:10.1038/s42003-022-03226-x)
Supplement: Supplementary file 3 — Supplementary Data 1 [file 42003_2022_3226_MOESM3_ESM.xlsx]

## Sheet: Fig2
Figure 2e
		Normalized fluorescence anisotropy
		RexT wild type			C40S			C41S			R26A			K50A
	[protein] (nM)	1	2	3	1	2	3	1	2	3	1	2	3	1	2	3
	0	-0.003	0.016	-0.013	-0.015	0.028	-0.015	-0.004	-0.004	0.007	0.011	-0.009	-0.003	-0.023	-0.006	0.03
	15.625	0.02	0.021	-0.009	0.027	0.017	0.019	-0.013	-0.045	-0.01	-0.024	0.02	0.067	-0.013	0.02	0.047
	31.25	0.023	-0.018	0.021	0.016	0.027	0.066	0.032	0.013	0.046	-0.08	0.017	0.024	0.045	0.038	-0.004
	62.5	0.003	0.017	0.048	0.065	0.094	0.069	0.038	0.011	0.029	0.038	0.004	0.037	0.072	0.043	0.067
	125	0.095	0.101	0.077	0.098	0.134	0.108	0.054	0.077	0.073	0.084	0.087	0.011	0.099	0.065	0.077
	250	0.226	0.21	0.229	0.201	0.22	0.202	0.162	0.134	0.152	0.095	0.131	0.126	0.092	0.162	0.148
	500	0.318	0.321	0.32	0.363	0.345	0.34	0.317	0.252	0.272	0.145	0.19	0.156	0.188	0.199	0.185
	1000	0.493	0.514	0.51	0.523	0.542	0.505	0.46	0.471	0.45	0.247	0.226	0.253	0.232	0.217	0.247
	2000	0.669	0.702	0.702	0.695	0.692	0.7	0.607	0.603	0.603	0.342	0.293	0.244	0.325	0.295	0.257
	4000	0.838	0.837	0.828	0.854	0.823	0.788	0.774	0.749	0.764	0.386	0.411	0.395	0.341	0.361	0.375
	8000	0.933	0.928	0.926	0.886	0.914	0.9	0.87	0.844	0.876	0.551	0.527	0.584	0.477	0.482	0.497
	16000	0.991	0.991	0.97	0.971	0.939	0.959	0.94	0.932	0.877	0.724	0.695	0.673	0.601	0.641	0.612
	32000	1.01	1.021	0.969	1.015	0.992	0.995	1.011	0.989	1.013	0.851	0.849	0.807	0.736	0.743	0.724
	64000										0.962	0.967	0.973	0.932	0.938	0.943
		Normalized fluorescence anisotropy
		RexT wild type		C40S		C41S		R26A		K50A
	[protein] (nM)	Mean	SD	Mean	SD	Mean	SD	Mean	SD	Mean	SD
	0	0	0.0147309	-0.000666667	0.0248261	-0.000333333	0.00635085	-0.000333333	0.0102632	0.000333333	0.0270617
	15.625	0.0106667	0.0170392	0.021	0.0052915	-0.0226667	0.0193993	0.021	0.0455082	0.018	0.03005
	31.25	0.00866667	0.0231157	0.0363333	0.0262742	0.0303333	0.016563	-0.013	0.0581292	0.0263333	0.0265016
	62.5	0.0226667	0.023029	0.076	0.0157162	0.026	0.0137477	0.0263333	0.0193477	0.0606667	0.0155027
	125	0.091	0.01249	0.113333	0.0185831	0.068	0.0122882	0.0606667	0.0430387	0.0803333	0.0172434
	250	0.221667	0.0102144	0.207667	0.0106927	0.149333	0.0141892	0.117333	0.0195021	0.134	0.0370405
	500	0.319667	0.00152753	0.349333	0.0120968	0.280333	0.0332916	0.163667	0.0234592	0.190667	0.00737111
	1000	0.505667	0.0111505	0.523333	0.0185023	0.460333	0.010504	0.242	0.0141774	0.232	0.015
	2000	0.691	0.0190526	0.695667	0.00404145	0.604333	0.0023094	0.293	0.049	0.292333	0.0340783
	4000	0.834333	0.00550757	0.821667	0.0330202	0.762333	0.0125831	0.397333	0.0126623	0.359	0.017088
	8000	0.929	0.00360555	0.9	0.014	0.863333	0.0170098	0.554	0.0286182	0.485333	0.0104083
	16000	0.984	0.0121244	0.956333	0.0161658	0.916333	0.0342977	0.697333	0.0255799	0.618	0.020664
	32000	1	0.0274044	1.00067	0.0125033	1.00433	0.0133167	0.835667	0.0248462	0.734333	0.00960902
	64000							0.967333	0.00550757	0.937667	0.00550757

## Sheet: Fig3
Figure 3b
		[H2O2] (µM)								[H2O2] (µM)
	Time (sec)	Buffer (Mean)	Buffer (SD)	BSA (Mean)	BSA (SD)	WT (Mean)	WT (SD)		Time (sec)	Buffer_1	Buffer_2	Buffer_3	BSA_1	BSA_2	BSA_3	WT_1	WT_2	WT_3
	0	208.519	7.43252	203.465	14.8908	197.843	13.8995		0	200.966	208.767	215.825	197.737	192.288	220.369	187.059	192.941	213.529
	10	193.9	4.1	204.023	12.7606	165	5.59392		10	198	193.9	189.8	206.538	190.193	215.339	164.37	159.748	170.882
	20	209.9	5.7	190.053	10.7044	163.389	8.54485		20	211.4	214.7	203.6	189.355	179.715	201.09	160.588	172.983	156.597
	30	199.1	5.7	183.347	1.88988	145.462	14.8537		30	205.4	197.6	194.3	185.163	183.487	181.391	161.639	142.311	132.437
	40	201.1	0.556776	193.127	8.37175	157.507	7.35394		40	201.7	200.6	201	202.347	191.031	186.002	164.79	157.647	150.084
	60	206.667	7.35822	193.127	16.399	132.507	6.3386		60	212.5	209.1	198.4	201.09	174.267	204.023	139.79	128.235	129.496
	90	195	12.5933	185.443	2.56081	137.829	2.94368		90	180.5	203.2	201.3	182.649	187.678	186.002	137.689	134.958	140.84
	150	196.4	20.9831	192.847	6.27735	113.529	14.8611		150	177.9	219.2	192.1	187.678	191.031	199.832	100.924	109.748	129.916
	300	201	12.3187	189.913	11.2953	90.2801	11.5533		300	202.5	212.5	188	177.619	199.832	192.288	96.0924	76.9748	97.7731
	500	195.033	7.43931	200.531	5.05257	79.5658	8.31448		500	191.3	203.6	190.2	195.222	201.09	205.281	89.1597	74.4538	75.084
Figure 3c
		[H2O2] (µM)						[H2O2] (µM)
	Time (sec)	WT (Mean)	WT (SD)	C105S (Mean)	C105S (SD)		Time (sec)	WT_1	WT_2	WT_3	C105S_1	C105S_2	C105S_3
	0	197.843	13.8995	200.794	28.9522		0	187.059	192.941	213.529	187.143	234.048	181.19
	10	165	5.59392	169.683	23.9358		10	164.37	159.748	170.882	142.143	185.476	181.429
	20	163.389	8.54485	168.889	23.467		20	160.588	172.983	156.597	141.905	184.524	180.238
	30	145.462	14.8537	141.984	21.1909		30	161.639	142.311	132.437	128.81	130.714	166.429
	40	157.507	7.35394	133.254	30.8885		40	164.79	157.647	150.084	97.619	149.762	152.381
	60	132.507	6.3386	132.857	20.0043		60	139.79	128.235	129.496	109.762	144.762	144.048
	90	137.829	2.94368	123.492	21.9311		90	137.689	134.958	140.84	98.3333	133.571	138.571
	150	113.529	14.8611	113.73	30.8757		150	100.924	109.748	129.916	78.5714	126.19	136.429
	300	90.2801	11.5533	88.8889	18.5597		300	96.0924	76.9748	97.7731	69.2857	91.1905	106.19
	500	79.5658	8.31448	78.7302	21.0742		500	89.1597	74.4538	75.084	57.8571	78.3333	100
Figure 3d
		[H2O2] (µM)						[H2O2] (µM)
	Time (sec)	WT (Mean)	WT (SD)	C40S (Mean)	C40S (SD)		Time (sec)	WT_1	WT_2	WT_3	C40S_1	C40S_2	C40S_3
	0	197.843	13.8995	201.667	14.8922		0	187.059	192.941	213.529	218.333	197	189.667
	10	165	5.59392	210.222	4.71503		10	164.37	159.748	170.882	215.667	207.5	207.5
	20	163.389	8.54485	196.5	1.32288		20	160.588	172.983	156.597	196	198	195.5
	30	145.462	14.8537	187.611	7.67451		30	161.639	142.311	132.437	185.333	181.333	196.167
	40	157.507	7.35394	190.778	3.83816		40	164.79	157.647	150.084	194.5	191	186.833
	60	132.507	6.3386	178	10.9291		60	139.79	128.235	129.496	179.667	188	166.333
	90	137.829	2.94368	179.722	4.9898		90	137.689	134.958	140.84	183.167	182	174
	150	113.529	14.8611	160.278	2.7955		150	100.924	109.748	129.916	163.5	158.5	158.833
	300	90.2801	11.5533	139.944	15.0465		300	96.0924	76.9748	97.7731	127.5	156.667	135.667
	500	79.5658	8.31448	133.778	7.41682		500	89.1597	74.4538	75.084	129.833	142.333	129.167
Figure 3e
		[H2O2] (µM)						[H2O2] (µM)
	Time (sec)	WT (Mean)	WT (SD)	C41S (Mean)	C41S (SD)		Time (sec)	WT_1	WT_2	WT_3	C41S_1	C41S_2	C41S_3
	0	197.843	13.8995	202.3	8.15925		0	187.059	192.941	213.529	194.2	210.4	204
	10	165	5.59392	173.3	5.67215		10	164.37	159.748	170.882	168	178.6	169.8
	20	163.389	8.54485	143	8.25671		20	160.588	172.983	156.597	135.8	150.2	150
	30	145.462	14.8537	180.3	14.5139		30	161.639	142.311	132.437	187	173.6	158
	40	157.507	7.35394	163.2	5.8046		40	164.79	157.647	150.084	163.8	162.6	173.2
	60	132.507	6.3386	174.7	11.9505		60	139.79	128.235	129.496	167.8	181.6	157.8
	90	137.829	2.94368	141.7	25.0314		90	137.689	134.958	140.84	164.8	118.6	158.4
	150	113.529	14.8611	152.9	2.30651		150	100.924	109.748	129.916	153.4	152.4	149
	300	90.2801	11.5533	154.3	4.65761		300	96.0924	76.9748	97.7731	158	150.6	149.4
	500	79.5658	8.31448	150.9	4.05134		500	89.1597	74.4538	75.084	154.8	147	152.8

## Sheet: Fig5
Figure 5d
		[H2O2] (µM)						[H2O2] (µM)
	Time (sec)	WT (Mean)	WT (SD)	R61A (Mean)	R61A (SD)		Time (sec)	WT_1	WT_2	WT_3	R61A_1	R61A_2	R61A_3
	0	197.843	13.8995	198.274	0.916357		0	187.059	192.941	213.529	198.036	197.5	199.286
	10	165	5.59392	186.726	6.01956		10	164.37	159.748	170.882	180.357	187.5	192.321
	20	163.389	8.54485	177.619	5.94762		20	160.588	172.983	156.597	184.286	172.857	175.714
	30	145.462	14.8537	175.833	3.76415		30	161.639	142.311	132.437	174.821	172.679	180
	40	157.507	7.35394	165.476	16.4735		40	164.79	157.647	150.084	184.464	155	156.964
	60	132.507	6.3386	172.44	9.78456		60	139.79	128.235	129.496	183.214	164.107	170
	90	137.829	2.94368	170.833	3.89733		90	137.689	134.958	140.84	166.607	171.607	174.286
	150	113.529	14.8611	145.595	6.30419		150	100.924	109.748	129.916	152.321	139.821	144.643
	300	90.2801	11.5533	140.714	8.33567		300	96.0924	76.9748	97.7731	150.179	134.464	137.5
	500	79.5658	8.31448	142.798	4.08899		500	89.1597	74.4538	75.084	138.214	144.107	146.071
Figure 5e
		[H2O2] (µM)						[H2O2] (µM)
	Time (sec)	WT (Mean)	WT (SD)	T68A (Mean)	T68A (SD)		Time (sec)	WT_1	WT_2	WT_3	T68A_1	T68A_2	T68A_3
	0	197.843	13.8995	205.867	19.884		0	187.059	192.941	213.529	227.4	202	188.2
	10	165	5.59392	201.333	14.6729		10	164.37	159.748	170.882	212	207.4	184.6
	20	163.389	8.54485	195.933	20.8771		20	160.588	172.983	156.597	218.2	192.8	176.8
	30	145.462	14.8537	188.733	11.4409		30	161.639	142.311	132.437	199	190.8	176.4
	40	157.507	7.35394	198.067	3.71124		40	164.79	157.647	150.084	201.6	198.4	194.2
	60	132.507	6.3386	184.133	4.69184		60	139.79	128.235	129.496	182.6	189.4	180.4
	90	137.829	2.94368	173.6	12.1112		90	137.689	134.958	140.84	185.4	174.2	161.2
	150	113.529	14.8611	166	6.10246		150	100.924	109.748	129.916	167.8	159.2	171
	300	90.2801	11.5533	151.8	8.21462		300	96.0924	76.9748	97.7731	161.2	148.2	146
	500	79.5658	8.31448	141.333	15.3027		500	89.1597	74.4538	75.084	156.8	141	126.2
Figure 5f
		[H2O2] (µM)						[H2O2] (µM)
	Time (sec)	WT (Mean)	WT (SD)	N77A (Mean)	N77A (SD)		Time (sec)	WT_1	WT_2	WT_3	N77A_1	N77A_2	N77A_3
	0	197.843	13.8995	203.563	19.0908		0	187.059	192.941	213.529	194.31	225.517	190.862
	10	165	5.59392	197.471	18.3322		10	164.37	159.748	170.882	181.034	217.241	194.138
	20	163.389	8.54485	192.701	16.3351		20	160.588	172.983	156.597	210.345	178.103	189.655
	30	145.462	14.8537	186.207	10.0178		30	161.639	142.311	132.437	196.552	185.517	176.552
	40	157.507	7.35394	184.08	2.86608		40	164.79	157.647	150.084	186.724	181.034	184.483
	60	132.507	6.3386	184.368	9.07318		60	139.79	128.235	129.496	182.759	194.138	176.207
	90	137.829	2.94368	178.563	11.7575		90	137.689	134.958	140.84	185.862	184.828	165
	150	113.529	14.8611	183.103	10.5172		150	100.924	109.748	129.916	193.621	172.586	183.103
	300	90.2801	11.5533	174.655	9.53902		300	96.0924	76.9748	97.7731	183.103	176.552	164.31
	500	79.5658	8.31448	166.552	4.21269		500	89.1597	74.4538	75.084	163.621	171.379	164.655
Figure 5g
		[H2O2] (µM)						[H2O2] (µM)
	Time (sec)	WT (Mean)	WT (SD)	N74 (Mean)	N74A (SD)		Time (sec)	WT_1	WT_2	WT_3	N74A_1	N74A_2	N74A_3
	0	197.843	13.8995	192.654	10.3511		0	187.059	192.941	213.529	201.111	181.111	195.741
	10	165	5.59392	186.914	11.0466		10	164.37	159.748	170.882	199.259	177.963	183.519
	20	163.389	8.54485	178.889	15.5831		20	160.588	172.983	156.597	195.741	165	175.926
	30	145.462	14.8537	168.704	17.6917		30	161.639	142.311	132.437	168.148	151.296	186.667
	40	157.507	7.35394	151.481	6.89675		40	164.79	157.647	150.084	155.556	143.519	155.37
	60	132.507	6.3386	146.42	14.4697		60	139.79	128.235	129.496	160.37	147.407	131.481
	90	137.829	2.94368	141.358	6.76961		90	137.689	134.958	140.84	148.333	134.815	140.926
	150	113.529	14.8611	128.58	13.7591		150	100.924	109.748	129.916	144.259	122.963	118.519
	300	90.2801	11.5533	102.716	2.52785		300	96.0924	76.9748	97.7731	105	103.148	100
	500	79.5658	8.31448	95.8025	1.20489		500	89.1597	74.4538	75.084	97.037	95.7407	94.6296
Figure 5h
		[H2O2] (µM)						[H2O2] (µM)
	Time (sec)	WT (Mean)	WT (SD)	H75A (Mean)	H75A (SD)		Time (sec)	WT_1	WT_2	WT_3	H75A_1	H75A_2	H75A_3
	0	197.843	13.8995	200.877	12.3952		0	187.059	192.941	213.529	187.5	203.158	211.974
	10	165	5.59392	154.035	17.16		10	164.37	159.748	170.882	172.895	139.342	149.868
	20	163.389	8.54485	156.974	8.18861		20	160.588	172.983	156.597	164.342	158.421	148.158
	30	145.462	14.8537	146.36	6.1242		30	161.639	142.311	132.437	152.632	140.395	146.053
	40	157.507	7.35394	140.877	3.92611		40	164.79	157.647	150.084	145.395	138.289	138.947
	60	132.507	6.3386	140.395	16.2579		60	139.79	128.235	129.496	159.079	129.474	132.632
	90	137.829	2.94368	135.877	6.275		90	137.689	134.958	140.84	129.079	137.105	141.447
	150	113.529	14.8611	127.061	9.59835		150	100.924	109.748	129.916	129.605	135.132	116.447
	300	90.2801	11.5533	112.325	1.867		300	96.0924	76.9748	97.7731	110.658	114.342	111.974
	500	79.5658	8.31448	98.8596	5.17246		500	89.1597	74.4538	75.084	104.737	95	96.8421

## Sheet: Supplementary Figure3b
Supplementary Figure 3b
		Normalized fluorescence anisotropy
		RexT wild type			RexT + 2.5 eq. Cd2+
	[protein] (nM)	1	2	3	1	2	3
	0	-0.003	0.016	-0.013	-0.031	0.025	0.004
	15.625	0.02	0.021	-0.009	-0.017	0.003	0.041
	31.25	0.023	-0.018	0.021	0.041	0.007	-0.021
	62.5	0.003	0.017	0.048	0.068	0.042	0.04
	125	0.095	0.101	0.077	0.103	0.119	0.117
	250	0.226	0.21	0.229	0.194	0.181	0.194
	500	0.318	0.321	0.32	0.306	0.315	0.303
	1000	0.493	0.514	0.51	0.487	0.471	0.471
	2000	0.669	0.702	0.702	0.646	0.641	0.615
	4000	0.838	0.837	0.828	0.744	0.704	0.778
	8000	0.933	0.928	0.926	0.871	0.87	0.849
	16000	0.991	0.991	0.97	0.989	0.979	0.938
	32000	1.01	1.021	0.969	0.996	0.997	1.006
		Normalized fluorescence anisotropy
		RexT wild type		RexT + 2.5 eq. Cd2+
	[protein] (nM)	Mean	SD	Mean	SD
	0	0	0.0147309	-0.000666667	0.0282902
	15.625	0.0106667	0.0170392	0.009	0.0294618
	31.25	0.00866667	0.0231157	0.009	0.0310483
	62.5	0.0226667	0.023029	0.05	0.0156205
	125	0.091	0.01249	0.113	0.0087178
	250	0.221667	0.0102144	0.189667	0.00750555
	500	0.319667	0.00152753	0.308	0.006245
	1000	0.505667	0.0111505	0.476333	0.0092376
	2000	0.691	0.0190526	0.634	0.0166433
	4000	0.834333	0.00550757	0.742	0.0370405
	8000	0.929	0.00360555	0.863333	0.0124231
	16000	0.984	0.0121244	0.968667	0.0270247
	32000	1	0.0274044	0.999667	0.00550757
